# Supplementary material for: Doxycycline Inhibition of a Pseudotyped Virus Transduction Does Not Translate to Inhibition of SARS-CoV-2 Infectivity
Source: Viruses. 2021 Sep 1;13(9):1745. doi: 10.3390/v13091745 (PMC8473150; doi:10.3390/v13091745)
Supplement: Supplementary file 1 [file viruses-13-01745-s001.zip]

Archive with 1 entries (1 files):
- viruses-1351739-supplementary.pdf
